# Supplementary material for: Robust Pt/Au Composite Nanostructures for Abiotic Glucose Sensing
Source: Biosensors (Basel). 2025 Sep 8;15(9):588. doi: 10.3390/bios15090588 (PMC12467538; doi:10.3390/bios15090588)
Supplement: Supplementary file 1 [file biosensors-15-00588-s001.zip]

Archive with 1 entries (1 files):
- biosensors-3829456-supplementary.pdf
